# Supplementary material for: Sarcoconvolutums F and G: Polyoxygenated Cembrane-Type Diterpenoids from Sarcophyton convolutum, a Red Sea Soft Coral
Source: Molecules. 2022 Sep 8;27(18):5835. doi: 10.3390/molecules27185835 (PMC9500913; doi:10.3390/molecules27185835)
Supplement: Supplementary file 1 [file molecules-27-05835-s001.zip]

Archive with 1 entries (1 files):
- molecules-1855511-supplementary.pdf
